# Supplementary material for: Transcriptome Analyses Implicate Endogenous Retroviruses Involved in the Host Antiviral Immune System through the Interferon Pathway
Source: Virol Sin. 2021 May 19;36(6):1315–26. doi: 10.1007/s12250-021-00370-2 (PMC8131884; doi:10.1007/s12250-021-00370-2)
Supplement: Supplementary file 2 — Supplementary file2 (ZIP 59 kb) [file 12250_2021_370_MOESM2_ESM.zip]

Archive with 5 entries (4 files):
- Table S1-S4/
- Table S1-S4/Table_S1._Summary_of_RNA-seq_data_from_infected_and_mock_cells.xlsx
- Table S1-S4/Table_S2._Summary_of_43_common_DEHERV-G_pairs.xlsx
- Table S1-S4/Table_S3._String_analysis_of_the_genes_of_43_common_DEHERV-G_pairs.xlsx
- Table S1-S4/Table_S4._GO_and_KEGG_analysis_of_the_genes_of_43_common_DEHERV-G_pairs.xlsx
