# Supplementary material for: Transcriptome Analyses Implicate Endogenous Retroviruses Involved in the Host Antiviral Immune System through the Interferon Pathway
Source: Virol Sin. 2021 May 19;36(6):1315–26. doi: 10.1007/s12250-021-00370-2 (PMC8131884; doi:10.1007/s12250-021-00370-2)
Supplement: Supplementary file 2 — Supplementary file2 (ZIP 59 kb) [file 12250_2021_370_MOESM2_ESM.zip › Table S1-S4/Table_S1._Summary_of_RNA-seq_data_from_infected_and_mock_cells.xlsx]

## Sheet: Sheet1
Table S1. Summary of RNA-seq data
Virus	Sample ID	Run ID	Cell_Line	Clean reads base (GB)	Number of clean reads	Percentage of mapped reads(%)	Alignments on HERVs(%)	Alignments on human genes(%)
Flu-A	Flu-A_mock_1	SRR8037285	A549	9.52	29232783	88.64	0.9	74.26
	Flu-A_mock_2	SRR8037286	A549	6.7	20382236	87.78	1	73.14
	Flu-A_mock_3	SRR8037287	A549	7.69	23652307	89.11	0.97	74.36
	Flu-A_1	SRR8037288	A549	7.72	24467412	86.23	1.7	69.05
	Flu-A_2	SRR8037289	A549	8.87	27437235	84.12	1.9	65.82
	Flu-A_3	SRR8037290	A549	6.9	20717608	81.99	1.76	66.63
Flu-B	Flu-B_mock_1	SRR11067116	A549	10.5	26597296	97.99	1.75	70.31
	Flu-B_mock_2	SRR11067117	A549	11.97	30246952	97.88	1.75	70.42
	Flu-B_mock_3	SRR11067118	A549	11.52	29084268	98.08	1.72	70.3
	Flu-B_1	SRR11067113	A549	11.88	30083059	91.09	1.12	78.12
	Flu-B_2	SRR11067114	A549	11.34	28731060	91.15	1.07	74.64
	Flu-B_3	SRR11067115	A549	12.03	30196213	91.1	1.08	77.96
ZIKV	ZIKV_mock_1	SRR9610802	hiNPCs	12.6	45389540	94.57	1.13	68.79
	ZIKV_mock_2	SRR9610803	hiNPCs	13.05	47259382	94.65	1.08	69.63
	ZIKV_mock_3	SRR9610804	hiNPCs	14.61	52867226	95.82	1.06	66.57
	ZIKV_F_1	SRR9610798	hiNPCs	13.11	47200066	94.58	1.07	68.61
	ZIKV_F_2	SRR9610799	hiNPCs	14.49	53132714	94.85	1.04	69.35
	ZIKV_F_3	SRR9610805	hiNPCs	10.62	38196153	96	1.08	70.32
	ZIKV_P_1	SRR9610797	hiNPCs	13.5	49382600	96.19	1.11	69.52
	ZIKV_P_2	SRR9610800	hiNPCs	13.74	49868254	96.01	1.05	68.06
	ZIKV_P_3	SRR9610801	hiNPCs	13.89	50219022	89.55	1.03	69.01
HCV_12	HCV_12h_1	SRR9924492	Huh7	19.82	31845097	61.88	1.37	33.97
	HCV_12h_2	SRR9924493	Huh7	20.66	36852602	89.32	1.39	51
	HCV_12h_3	SRR9924494	Huh7	19.74	35102060	89.3	1.85	35.38
	HCV_12h_mock_1	SRR9924495	Huh7	17.87	29920192	90.86	1.67	31.42
	HCV_12h_mock_2	SRR9924496	Huh7	18.39	30988031	90.72	1.46	28.19
	HCV_12h_mock_3	SRR9924497	Huh7	19.93	35416410	92.41	1.41	39.04
HCV_36	HCV_36h_mock_1	SRR9924501	Huh7	20.16	33825070	92.33	1.54	61.36
	HCV_36h_mock_2	SRR9924507	Huh7	22.86	38627705	92.52	1.61	59.34
	HCV_36h_mock_3	SRR9924508	Huh7	18.39	32995590	93.3	1.68	43.58
	HCV_36h_1	SRR9924498	Huh7	16.32	30175199	93.63	1.98	47.41
	HCV_36h_2	SRR9924499	Huh7	21.96	37364654	91.25	1.91	52.58
	HCV_36h_3	SRR9924513	Huh7	18.6	31711998	90.57	1.69	55.47
HCV_60	HCV_60h_1	SRR9924503	Huh7	21.2	38017657	85.69	1.42	55.79
	HCV_60h_mock_1	SRR9924504	Huh7	21.12	30073674	73.3	1.26	48.97
	HCV_60h_mock_2	SRR9924505	Huh7	19.12	29983463	89.62	1.47	51.11
	HCV_60h_mock_3	SRR9924506	Huh7	24.49	44162017	90.36	1.8	51.52
	HCV_60h_2	SRR9924509	Huh7	19.03	30239105	84.71	1.39	54.56
	HCV_60h_3	SRR9924510	Huh7	27.94	50215107	85.63	1.72	41.06
WNV	WNV_mock_1	SRR10277609	A549	11.16	36294868	98.08	0.78	77.62
	WNV_mock_2	SRR10277610	A549	9.37	30542982	97.93	0.77	77.41
	WNV_1	SRR10277611	A549	9.93	32258089	97.65	0.98	76.73
	WNV_2	SRR10277612	A549	10.17	33095856	97.46	0.86	67.61
CCHFV	CCHFV_24h_mock_1	SRR9332026	Huh7	6.81	33120655	92.95	1.26	76.41
	CCHFV_24h_mock_2	SRR9332027	Huh7	6.32	31542699	94.2	1.15	78.12
	CCHFV_24h_mock_3	SRR9332028	Huh7	5.96	29377247	93.98	1.18	78.12
	CCHFV_24h_1	SRR9332029	Huh7	7.31	36110247	94.39	1.17	78.92
	CCHFV_24h_2	SRR9332030	Huh7	6.31	31294645	94.18	1.22	77.35
	CCHFV_24h_3	SRR9332031	Huh7	6.63	33040540	93.74	1.18	77.29
	CCHFV_72h_mock_1	SRR9332032	Huh7	6.31	29241365	90.31	1.33	72.8
	CCHFV_72h_mock_2	SRR9332033	Huh7	6.98	32816254	90.03	1.31	72.25
	CCHFV_72h_mock_3	SRR9332034	Huh7	6.51	30320094	90.48	1.35	72.59
	CCHFV_72h_1	SRR9332035	Huh7	7.18	30136987	87.23	1.21	71.11
	CCHFV_72h_2	SRR9332036	Huh7	6.03	27944728	89.2	1.25	72.6
	CCHFV_72h_3	SRR9332037	Huh7	6.6	28424357	87.31	1.19	71.48
CCHFV	CCHFV_24h_mock_1	SRR9332038	HepG2	6.26	28412520	96.04	1.23	75.08
	CCHFV_24h_mock_2	SRR9332039	HepG2	6.32	30508123	94.4	1.14	74.91
	CCHFV_24h_mock_3	SRR9332040	HepG2	5.73	29052931	92.75	1.07	75.36
	CCHFV_24h_1	SRR9332041	HepG2	8.81	38297753	92.73	1.07	74.58
	CCHFV_24h_2	SRR9332042	HepG2	7.36	37117002	95.62	1.07	76.64
	CCHFV_24h_3	SRR9332043	HepG2	6.64	28564135	93.69	1.13	74.59
	CCHFV_72h_mock_1	SRR9332044	HepG2	7.43	34844627	92.2	1.19	72.99
	CCHFV_72h_mock_2	SRR9332045	HepG2	6.97	33176815	92.14	1.2	72.4
	CCHFV_72h_mock_3	SRR9332046	HepG2	6.29	29708889	92.64	1.18	73.2
	CCHFV_72h_1	SRR9332047	HepG2	6.41	30065622	93.08	1.21	73
	CCHFV_72h_2	SRR9332048	HepG2	6.25	29848394	92.18	1.16	72.79
	CCHFV_72h_3	SRR9332049	HepG2	4.75	22988550	92.61	1.02	74.59
EBV	EBV_diff_mock_1	SRR9697051	NOKs_differentiated	6.29	41282292	97.62	1.12	48.65
	EBV_diff_mock_2	SRR9697052	NOKs_differentiated	5.06	41102488	98.45	0.18	7.3
	EBV_diff_mock_3	SRR9697053	NOKs_differentiated	9.35	57410179	93.3	0.8	35.65
	EBV_diff_mock_4	SRR9697054	NOKs_differentiated	3.64	23282428	95.76	0.36	19.05
	EBV_undiff_mock_1	SRR9697055	NOKs_undifferentiated	5.88	38382096	96.35	0.99	52.77
	EBV_undiff_mock_2	SRR9697056	NOKs_undifferentiated	4.98	38664441	97.59	0.86	41.99
	EBV_undiff_mock_3	SRR9697057	NOKs_undifferentiated	4.6	36877444	92.87	0.64	48.19
	EBV_undiff_mock_4	SRR9697058	NOKs_undifferentiated	5.98	35298403	94.54	0.51	27.68
	EBV_undiff_1	SRR9697059	NOKs_undifferentiated	6.01	35110520	94.14	0.76	43.83
	EBV_undiff_2	SRR9697060	NOKs_undifferentiated	7.52	40184017	96.06	0.07	3.13
	EBV_diff_1	SRR9697061	NOKs_differentiated	5.77	30406432	97.16	1.2	44.5
	EBV_diff_2	SRR9697062	NOKs_differentiated	5.81	39523354	97.63	0.97	45.9
	EBV_undiff_3	SRR9697063	NOKs_undifferentiated	5.3	39942772	97.68	1.01	47.62
	EBV_undiff_4	SRR9697064	NOKs_undifferentiated	4.02	50194500	97.63	0.73	52.82
	EBV_diff_3	SRR9697065	NOKs_differentiated	6.02	33899258	92.67	0.62	25.51
	EBV_diff_4	SRR9697066	NOKs_differentiated	5.77	24367026	94.11	0.58	34.36
MV	MV_5H_1	SRR9134429, SRR9134430	MSC (5H)	9.66	111606880	43.52	0.51	30.66
	MV_5H_2	SRR9134427, SRR9134428	MSC (5H)	5.47	62999442	45.22	0.66	30.07
	MV_5H_3	SRR9134425, SRR9134426	MSC (5H)	7.73	89155718	44.19	0.59	30.46
	MV_5H_mock_1	SRR9134423, SRR9134424	MSC (5H)	7.22	83372516	46.81	0.42	31.57
	MV_5H_mock_2	SRR9134421, SRR9134422	MSC (5H)	7.16	82615270	46.01	0.43	30.62
	MV_5H_mock_3	SRR9134419, SRR9134420	MSC (5H)	4.56	52763766	46.59	0.43	32.07
	MV_hTERT_1	SRR9134417, SRR9134418	MSC (hTERT)	7.01	85202284	44.79	0.44	32.15
	MV_hTERT_2	SRR9134415, SRR9134416	MSC (hTERT)	5.87	72348950	47.06	0.33	24.77
	MV_hTERT_3	SRR9134413, SRR9134414	MSC (hTERT)	6.49	78688234	47.28	0.36	28.95
	MV_hTERT_mock_1	SRR9134411, SRR9134412	MSC (hTERT)	7.26	89060940	47.87	0.28	25.4
	MV_hTERT_mock_2	SRR9134409, SRR9134410	MSC (hTERT)	7.61	92260154	47.95	0.33	29.41
	MV_hTERT_mock_3	SRR9134407, SRR9134408	MSC (hTERT)	7.13	86749242	47.87	0.33	29.42
RSV	RSV_1	SRR11412275, SRR11412276, SRR11412277, SRR11412278	A549	1.45	6420293	90.76	0.83	62.06
	RSV_2	SRR11412271, SRR11412272, SRR11412273, SRR11412274	A549	2.52	11230884	88.88	0.84	61.81
	RSV_mock_1	SRR11412267, SRR11412268, SRR11412269, SRR11412270	A549	5.93	26156240	88.63	0.91	62.91
	RSV_mock_2	SRR11412263, SRR11412264, SRR11412265, SRR11412266	A549	7.21	32077632	89.55	0.82	63.39
SARS-CoV-2	CoV_A549_1	SRR11412259, SRR11412260, SRR11412261, SRR11412262	A549	4.76	20603153	91.05	0.68	66.83
	CoV_A549_2	SRR11412255, SRR11412256, SRR11412257, SRR11412258	A549	6.58	29681064	86.68	0.6	61.94
	CoV_A549_3	SRR11412251, SRR11412252, SRR11412253, SRR11412254	A549	7.86	34141057	92.34	0.72	69.98
	CoV_A549_mock_1	SRR11412247, SRR11412248, SRR11412249, SRR11412250	A549	2.63	11683707	86.57	0.66	62.94
	CoV_A549_mock_2	SRR11412243, SRR11412244, SRR11412245, SRR11412246	A549	3.39	14744844	91	0.69	67.47
	CoV_A549_mock_3	SRR11412239, SRR11412240, SRR11412241, SRR11412242	A549	6.23	27013945	92.66	0.69	63.29
	CoV_HHBE_1	SRR11412235, SRR11412236, SRR11412237, SRR11412238	NHBE	9.38	44210735	96.9	0.84	76.04
	CoV_HHBE_2	SRR11412231, SRR11412232, SRR11412233, SRR11412234	NHBE	3.21	15108090	97.32	0.85	76.61
	CoV_HHBE_3	SRR11412227, SRR11412228, SRR11412229, SRR11412230	NHBE	3.26	15032096	97.06	0.8	76.54
	CoV_HHBE_mock_1	SRR11412223, SRR11412224, SRR11412225, SRR11412226	NHBE	4.79	24286949	96.7	0.83	74.34
	CoV_HHBE_mock_2	SRR11412219, SRR11412220, SRR11412221, SRR11412222	NHBE	3.38	16311121	96.67	0.86	74.66
	CoV_HHBE_mock_3	SRR11412215, SRR11412216, SRR11412217, SRR11412218	NHBE	3.67	17003573	96.78	0.82	76.05
RHV	RHV_6h_mock_1	SRR11234064	Calu3	9.69	30354534	95.83	0.77	62.31
	RHV_6h_mock_2	SRR11234065	Calu3	11.28	35317806	95.4	0.89	72.44
	RHV_24h_1	SRR11234070	Calu3	10.6	33139909	95.1	1.02	62.83
	RHV_24h_2	SRR11234071	Calu3	11.3	35322005	95.38	1.03	62.07
	RHV_24h_mock_1	SRR11234077	Calu3	9.97	31039209	95.35	1.24	69.08
	RHV_24h_mock_2	SRR11234078	Calu3	9.8	30596241	95.85	0.98	63.71
	RHV_6h_1	SRR11234088	Calu3	11.2	35035913	95.95	0.79	65.03
	RHV_6h_2	SRR11234091	Calu3	11.2	34584793	95.85	0.85	68.99
