# Supplementary material for: Transcriptome Analyses Implicate Endogenous Retroviruses Involved in the Host Antiviral Immune System through the Interferon Pathway
Source: Virol Sin. 2021 May 19;36(6):1315–26. doi: 10.1007/s12250-021-00370-2 (PMC8131884; doi:10.1007/s12250-021-00370-2)
Supplement: Supplementary file 2 — Supplementary file2 (ZIP 59 kb) [file 12250_2021_370_MOESM2_ESM.zip › Table S1-S4/Table_S2._Summary_of_43_common_DEHERV-G_pairs.xlsx]

## Sheet: Sheet1
Table S2. Summary of the 43 common DEHERV-G pairs
Pairs	chromosome	HERV					Human gene
		ID	Subtype	Superfamily	Group	Regulation	ID	Symbol	Biotype	ISG	regulation
1	chr12	ERV_0879761	LI	ERV3	HERVL	up	ENSG00000111331	OAS3	Protein coding	ISG	up
2	chr12	ERV_0879808	L	ERV1	HEPSI	up	ENSG00000111335	OAS2	Protein coding	ISG	up
3	chr12	ERV_0982334	I	ERV3	HERVL	up	ENSG00000135114	OASL	Protein coding	ISG	up
4	chr3	ERV_2595957	I	ERV3	MaLR	up	ENSG00000163840	DTX3L	Protein coding	ISG	up
5	chr3	ERV_2738231	L	ERV3	HERVL	up	ENSG00000138496	PARP9	Protein coding	ISG	up
6	chr3	ERV_2595982	L	ERV3	HERVL	up	ENSG00000163840	DTX3L	Protein coding	ISG	up
7	chr3	ERV_2738247	L	ERV3	MaLR	up	ENSG00000138496	PARP9	Protein coding	ISG	up
8	chr5	ERV_3275930	L	ERV3	MaLR	up	ENSG00000234290	AC116366.1	lncRNA	-	up
9	chr7	ERV_3780466	L	Unclassified	Unclassified	up	ENSG00000105939	ZC3HAV1	Protein coding	ISG	up
10	chr2	ERV_2047633	L	ERV3	MaLR	up	ENSG00000115271	GCA	Protein coding	ISG	up
11	chr2	ERV_2047635	L	ERV3	MaLR	up	ENSG00000115271	GCA	Protein coding	ISG	up
12	chr2	ERV_2212769	LI	ERV3	MaLR	up	ENSG00000115267	IFIH1	Protein coding	ISG	up
13	chr2	ERV_2212771	I	ERV3	MaLR	up	ENSG00000115267	IFIH1	Protein coding	ISG	up
14	chr2	ERV_2212780	LIL	ERV1	HUERSP	up	ENSG00000115267	IFIH1	Protein coding	ISG	up
15	chr4	ERV_3040509	LI	ERV3	ERV3_Unclassified	up	ENSG00000137628	DDX60	Protein coding	ISG	up
16	chr4	ERV_3040541	L	ERV1	ERV1_soloLTR	up	ENSG00000181381	DDX60L	Protein coding	ISG	up
17	chr4	ERV_3040568	L	ERV1	HEPSI	up	ENSG00000181381	DDX60L	Protein coding	ISG	up
18	chr1	ERV_0029803	L	Unclassified	Unclassified	up	ENSG00000225886	AL445490.1	lncRNA	-	up
19	chr1	ERV_0238545	L	ERV1	HEPSI	up	ENSG00000126709	IFI6	Protein coding	ISG	up
20	chr9	ERV_4135381	L	ERV3	MaLR	up	ENSG00000107201	DDX58	Protein coding	ISG	up
21	chr9	ERV_4135391	L	ERV3	MaLR	up	ENSG00000107201	DDX58	Protein coding	ISG	up
22	chr9	ERV_4135395	L	ERV3	MaLR	up	ENSG00000107201	DDX58	Protein coding	ISG	up
23	chr22	ERV_2445377	L	ERV3	MaLR	up	ENSG00000221963	APOL6	Protein coding	ISG	up
24	chr22	ERV_2478909	L	ERV3	ERV3_Unclassified	up	ENSG00000128335	APOL2	Protein coding	ISG	up
25	chr22	ERV_2446004	L	ERV3	ERV3_soloLTR	up	ENSG00000100342	APOL1	Protein coding	ISG	up
26	chr22	ERV_2446045	L	ERV3	ERV3_Unclassified	up	ENSG00000100342	APOL1	Protein coding	ISG	up
27	chr20	ERV_2326078	L	ERV3	MaLR	up	ENSG00000205300	AL356414.1	lncRNA	-	up
28	chr20	ERV_2326082	L	ERV3	MaLR	up	ENSG00000205300	AL356414.1	lncRNA	-	up
29	chr19	ERV_1848472	L	ERV1	ERV1_soloLTR	up	ENSG00000087074	PPP1R15A	Protein coding	-	up
30	chr19	ERV_1900039	I	ERV1	HERVIPADP	up	ENSG00000105559	PLEKHA4	Protein coding	ISG	up
31	chr16	ERV_1445814	L	ERV3	MaLR	up	ENSG00000140853	NLRC5	Protein coding	ISG	up
32	chr2	ERV_1913938	LI	ERV1	HEPSI	up	ENSG00000134321	RSAD2	Protein coding	ISG	up
33	chr1	ERV_0082656	L	ERV3	MaLR	up	ENSG00000137965	IFI44	Protein coding	ISG	up
34	chr4	ERV_2862989	LIL	ERV1	HERVFRDlike	up	ENSG00000138642	HERC6	Protein coding	ISG	up
35	chr4	ERV_2863033	L	ERV3	MaLR	up	ENSG00000138646	HERC5	Protein coding	ISG	up
36	chr4	ERV_2863034	I	ERV3	MaLR	up	ENSG00000138646	HERC5	Protein coding	ISG	up
37	chr1	ERV_0284115	L	ERV1	HERVERI	up	ENSG00000162654	GBP4	Protein coding	ISG	up
38	chr1	ERV_0284150	L	ERV1	HERVW9	up	ENSG00000154451	GBP5	Protein coding	ISG	up
39	chr10	ERV_0449935	L	ERV3	ERV3_soloLTR	up	ENSG00000185745	IFIT1	Protein coding	ISG	up
40	chr10	ERV_0449937	L	ERV2	HML5	up	ENSG00000185745	IFIT1	Protein coding	ISG	up
41	chr10	ERV_0449938	L	ERV3	MaLR	up	ENSG00000185745	IFIT1	Protein coding	ISG	up
42	chr10	ERV_0449941	L	ERV1	HERVHF	up	ENSG00000185745	IFIT1	Protein coding	ISG	up
43	chr10	ERV_0449943	LIL	ERV1	HERVW9	up	ENSG00000185745	IFIT1	Protein coding	ISG	up
