# Supplementary material for: Transcriptome Analyses Implicate Endogenous Retroviruses Involved in the Host Antiviral Immune System through the Interferon Pathway
Source: Virol Sin. 2021 May 19;36(6):1315–26. doi: 10.1007/s12250-021-00370-2 (PMC8131884; doi:10.1007/s12250-021-00370-2)
Supplement: Supplementary file 2 — Supplementary file2 (ZIP 59 kb) [file 12250_2021_370_MOESM2_ESM.zip › Table S1-S4/Table_S3._String_analysis_of_the_genes_of_43_common_DEHERV-G_pairs.xlsx]

## Sheet: Sheet1
Table S3. String analysis of the genes of 43 common DEHERV-G pairs.
#node1	node2	node1_string_internal_id	node2_string_internal_id	node1_external_id	node2_external_id	neighborhood_on_chromosome	gene_fusion	phylogenetic_cooccurrence	homology	coexpression	experimentally_determined_interaction	database_annotated	automated_textmining	combined_score
IFIT1	OASL	4443816	4434555	9606.ENSP00000360869	9606.ENSP00000257570	0	0	0	0	0.896	0.163	0.9	0.774	0.997
RSAD2	IFIT1	4445636	4443816	9606.ENSP00000371471	9606.ENSP00000360869	0	0	0	0	0.882	0	0.9	0.808	0.997
PARP9	DTX3L	4442366	4437247	9606.ENSP00000353512	9606.ENSP00000296161	0	0	0	0	0.924	0.692	0	0.865	0.996
DDX58	IFIT1	4445284	4443816	9606.ENSP00000369213	9606.ENSP00000360869	0	0	0	0	0.87	0	0.9	0.74	0.996
IFIT1	OAS2	4443816	4441243	9606.ENSP00000360869	9606.ENSP00000342278	0	0	0	0	0.835	0	0.9	0.735	0.995
IFIT1	OAS3	4443816	4433439	9606.ENSP00000360869	9606.ENSP00000228928	0	0	0	0	0.785	0	0.9	0.7	0.993
RSAD2	OASL	4445636	4434555	9606.ENSP00000371471	9606.ENSP00000257570	0	0	0	0	0.801	0	0.9	0.696	0.993
IFIT1	IFI6	4443816	4441262	9606.ENSP00000360869	9606.ENSP00000342513	0	0	0	0	0.816	0	0.9	0.693	0.993
IFIT1	HERC5	4443816	4435418	9606.ENSP00000360869	9606.ENSP00000264350	0	0	0	0	0.812	0.085	0.9	0.641	0.993
RSAD2	OAS2	4445636	4441243	9606.ENSP00000371471	9606.ENSP00000342278	0	0	0	0	0.789	0	0.9	0.687	0.992
IFI6	OAS3	4441262	4433439	9606.ENSP00000342513	9606.ENSP00000228928	0	0	0	0	0.78	0	0.9	0.669	0.992
IFI6	OASL	4441262	4434555	9606.ENSP00000342513	9606.ENSP00000257570	0	0	0	0	0.78	0	0.9	0.65	0.991
IFI6	OAS2	4441262	4441243	9606.ENSP00000342513	9606.ENSP00000342278	0	0	0	0	0.774	0	0.9	0.641	0.991
RSAD2	OAS3	4445636	4433439	9606.ENSP00000371471	9606.ENSP00000228928	0	0	0	0	0.787	0	0.9	0.606	0.99
RSAD2	IFI6	4445636	4441262	9606.ENSP00000371471	9606.ENSP00000342513	0	0	0	0	0.733	0	0.9	0.64	0.989
DDX58	NLRC5	4445284	4435098	9606.ENSP00000369213	9606.ENSP00000262510	0	0	0	0	0.098	0.342	0.9	0.779	0.985
DDX58	HERC5	4445284	4435418	9606.ENSP00000369213	9606.ENSP00000264350	0	0	0	0	0.716	0	0.9	0.467	0.983
DDX58	IFIH1	4445284	4435285	9606.ENSP00000369213	9606.ENSP00000263642	0	0	0	0.752	0.783	0	0.9	0.929	0.982
HERC5	HERC6	4435418	4435417	9606.ENSP00000264350	9606.ENSP00000264346	0	0	0	0.934	0.775	0	0.9	0.9	0.977
IFIH1	NLRC5	4435285	4435098	9606.ENSP00000263642	9606.ENSP00000262510	0	0	0	0	0.159	0.342	0.9	0.586	0.974
IFIT1	IFIH1	4443816	4435285	9606.ENSP00000360869	9606.ENSP00000263642	0	0	0	0	0.834	0	0	0.826	0.97
DDX58	OASL	4445284	4434555	9606.ENSP00000369213	9606.ENSP00000257570	0	0	0	0	0.78	0.128	0	0.828	0.964
IFIT1	IFI44	4443816	4443609	9606.ENSP00000360869	9606.ENSP00000359783	0	0	0	0	0.84	0	0	0.771	0.961
OAS2	OAS3	4441243	4433439	9606.ENSP00000342278	9606.ENSP00000228928	0	0	0	0.913	0.78	0	0.8	0.931	0.957
GBP4	OASL	4443540	4434555	9606.ENSP00000359490	9606.ENSP00000257570	0	0	0	0	0.19	0	0.9	0.473	0.953
GBP4	OAS2	4443540	4441243	9606.ENSP00000359490	9606.ENSP00000342278	0	0	0	0	0.155	0	0.9	0.477	0.952
RSAD2	DDX58	4445636	4445284	9606.ENSP00000371471	9606.ENSP00000369213	0	0	0	0	0.835	0	0	0.703	0.949
RSAD2	IFIH1	4445636	4435285	9606.ENSP00000371471	9606.ENSP00000263642	0	0	0	0	0.814	0	0	0.712	0.944
GBP4	OAS3	4443540	4433439	9606.ENSP00000359490	9606.ENSP00000228928	0	0	0	0	0.085	0	0.9	0.431	0.943
RSAD2	IFI44	4445636	4443609	9606.ENSP00000371471	9606.ENSP00000359783	0	0	0	0	0.814	0	0	0.7	0.942
IFI44	IFI6	4443609	4441262	9606.ENSP00000359783	9606.ENSP00000342513	0	0	0	0	0.804	0	0	0.709	0.94
GBP5	OAS2	4443538	4441243	9606.ENSP00000359488	9606.ENSP00000342278	0	0	0	0	0.227	0	0.9	0.284	0.939
GBP5	OASL	4443538	4434555	9606.ENSP00000359488	9606.ENSP00000257570	0	0	0	0	0.232	0	0.9	0.265	0.938
DTX3L	HERC6	4437247	4435417	9606.ENSP00000296161	9606.ENSP00000264346	0	0	0	0	0.124	0	0.9	0.342	0.937
RSAD2	HERC5	4445636	4435418	9606.ENSP00000371471	9606.ENSP00000264350	0	0	0	0	0.821	0	0	0.635	0.932
IFI44	OASL	4443609	4434555	9606.ENSP00000359783	9606.ENSP00000257570	0	0	0	0	0.787	0	0	0.67	0.927
IFI44	OAS2	4443609	4441243	9606.ENSP00000359783	9606.ENSP00000342278	0	0	0	0	0.784	0	0	0.676	0.927
IFI44	OAS3	4443609	4433439	9606.ENSP00000359783	9606.ENSP00000228928	0	0	0	0	0.786	0	0	0.67	0.926
IFI44	HERC5	4443609	4435418	9606.ENSP00000359783	9606.ENSP00000264350	0	0	0	0	0.803	0	0	0.641	0.926
DDX60	IFIT1	4446179	4443816	9606.ENSP00000377344	9606.ENSP00000360869	0.06	0	0	0	0.822	0	0	0.579	0.923
PARP9	IFIH1	4442366	4435285	9606.ENSP00000353512	9606.ENSP00000263642	0	0	0	0	0.897	0	0	0.273	0.922
IFI44	IFIH1	4443609	4435285	9606.ENSP00000359783	9606.ENSP00000263642	0	0	0	0	0.811	0	0	0.6	0.921
GBP5	OAS3	4443538	4433439	9606.ENSP00000359488	9606.ENSP00000228928	0	0	0	0	0.147	0	0.9	0.128	0.919
HERC5	OASL	4435418	4434555	9606.ENSP00000264350	9606.ENSP00000257570	0	0	0	0	0.787	0.191	0	0.564	0.918
DDX60	IFIH1	4446179	4435285	9606.ENSP00000377344	9606.ENSP00000263642	0	0	0	0	0.797	0	0	0.607	0.917
RSAD2	HERC6	4445636	4435417	9606.ENSP00000371471	9606.ENSP00000264346	0	0	0	0	0.82	0	0	0.553	0.916
OAS2	IFIH1	4441243	4435285	9606.ENSP00000342278	9606.ENSP00000263642	0	0	0	0	0.771	0	0	0.651	0.916
DTX3L	HERC5	4437247	4435418	9606.ENSP00000296161	9606.ENSP00000264350	0	0	0	0	0.104	0	0.9	0.116	0.913
DDX58	PARP9	4445284	4442366	9606.ENSP00000369213	9606.ENSP00000353512	0	0	0	0	0.871	0	0	0.331	0.91
DDX60	RSAD2	4446179	4445636	9606.ENSP00000377344	9606.ENSP00000371471	0	0	0	0	0.812	0	0	0.54	0.909
DDX60	DDX58	4446179	4445284	9606.ENSP00000377344	9606.ENSP00000369213	0	0	0	0	0.768	0	0	0.607	0.905
IFI44	HERC6	4443609	4435417	9606.ENSP00000359783	9606.ENSP00000264346	0	0	0	0	0.802	0	0	0.53	0.903
DDX60	IFI44	4446179	4443609	9606.ENSP00000377344	9606.ENSP00000359783	0	0	0	0	0.79	0	0	0.559	0.903
IFIT1	HERC6	4443816	4435417	9606.ENSP00000360869	9606.ENSP00000264346	0	0	0	0	0.817	0.085	0	0.456	0.901
DDX60	HERC6	4446179	4435417	9606.ENSP00000377344	9606.ENSP00000264346	0	0	0	0	0.811	0	0	0.473	0.896
DDX60	OAS2	4446179	4441243	9606.ENSP00000377344	9606.ENSP00000342278	0	0	0	0	0.768	0	0	0.562	0.894
IFIH1	OASL	4435285	4434555	9606.ENSP00000263642	9606.ENSP00000257570	0	0	0	0	0.664	0.128	0	0.665	0.893
HERC5	OAS3	4435418	4433439	9606.ENSP00000264350	9606.ENSP00000228928	0	0	0	0	0.751	0	0	0.58	0.891
DDX60	OAS3	4446179	4433439	9606.ENSP00000377344	9606.ENSP00000228928	0	0	0	0	0.775	0	0	0.529	0.889
OAS2	HERC5	4441243	4435418	9606.ENSP00000342278	9606.ENSP00000264350	0	0	0	0	0.739	0	0	0.57	0.883
HERC6	OAS3	4435417	4433439	9606.ENSP00000264346	9606.ENSP00000228928	0	0	0	0	0.773	0	0	0.495	0.881
OAS2	HERC6	4441243	4435417	9606.ENSP00000342278	9606.ENSP00000264346	0	0	0	0	0.768	0	0	0.501	0.879
DDX58	OAS2	4445284	4441243	9606.ENSP00000369213	9606.ENSP00000342278	0	0	0	0	0.691	0	0	0.614	0.875
DTX3L	IFIH1	4437247	4435285	9606.ENSP00000296161	9606.ENSP00000263642	0	0	0	0	0.848	0	0	0.206	0.874
DDX58	IFI44	4445284	4443609	9606.ENSP00000369213	9606.ENSP00000359783	0	0	0	0	0.773	0	0	0.462	0.873
IFI6	HERC6	4441262	4435417	9606.ENSP00000342513	9606.ENSP00000264346	0	0	0	0	0.756	0	0	0.476	0.867
DDX60	HERC5	4446179	4435418	9606.ENSP00000377344	9606.ENSP00000264350	0	0	0	0	0.749	0	0	0.479	0.863
IFIH1	OAS3	4435285	4433439	9606.ENSP00000263642	9606.ENSP00000228928	0	0	0	0	0.685	0	0	0.578	0.861
DDX58	OAS3	4445284	4433439	9606.ENSP00000369213	9606.ENSP00000228928	0	0	0	0	0.686	0	0	0.569	0.859
DDX58	HERC6	4445284	4435417	9606.ENSP00000369213	9606.ENSP00000264346	0	0	0	0	0.777	0	0	0.378	0.855
HERC6	OASL	4435417	4434555	9606.ENSP00000264346	9606.ENSP00000257570	0	0	0	0	0.749	0.191	0	0.336	0.854
HERC5	IFIH1	4435418	4435285	9606.ENSP00000264350	9606.ENSP00000263642	0	0	0	0	0.74	0	0	0.463	0.854
IFI6	HERC5	4441262	4435418	9606.ENSP00000342513	9606.ENSP00000264350	0	0	0	0	0.68	0	0	0.556	0.851
DDX60	OASL	4446179	4434555	9606.ENSP00000377344	9606.ENSP00000257570	0	0	0	0	0.623	0.171	0	0.561	0.851
OAS2	OASL	4441243	4434555	9606.ENSP00000342278	9606.ENSP00000257570	0	0	0	0.775	0.785	0	0	0.747	0.82
OASL	OAS3	4434555	4433439	9606.ENSP00000257570	9606.ENSP00000228928	0	0	0	0.817	0.79	0	0	0.747	0.818
HERC6	IFIH1	4435417	4435285	9606.ENSP00000264346	9606.ENSP00000263642	0	0	0	0	0.713	0	0	0.375	0.813
IFI44	PARP9	4443609	4442366	9606.ENSP00000359783	9606.ENSP00000353512	0	0	0	0	0.643	0	0	0.414	0.781
DDX60	IFI6	4446179	4441262	9606.ENSP00000377344	9606.ENSP00000342513	0	0	0	0	0.549	0	0	0.514	0.771
IFI6	IFIH1	4441262	4435285	9606.ENSP00000342513	9606.ENSP00000263642	0	0	0	0	0.545	0	0	0.51	0.767
DDX58	IFI6	4445284	4441262	9606.ENSP00000369213	9606.ENSP00000342513	0	0	0	0	0.561	0	0	0.45	0.748
DDX58	ZC3HAV1	4445284	4433818	9606.ENSP00000369213	9606.ENSP00000242351	0	0	0	0	0.201	0.379	0	0.471	0.714
DDX58	DTX3L	4445284	4437247	9606.ENSP00000369213	9606.ENSP00000296161	0	0	0	0	0.694	0	0	0.1	0.713
RSAD2	PARP9	4445636	4442366	9606.ENSP00000371471	9606.ENSP00000353512	0	0	0	0	0.582	0	0	0.299	0.694
DDX60	PARP9	4446179	4442366	9606.ENSP00000377344	9606.ENSP00000353512	0.048	0	0	0	0.423	0	0	0.384	0.632
RSAD2	ZC3HAV1	4445636	4433818	9606.ENSP00000371471	9606.ENSP00000242351	0	0	0	0	0.191	0	0	0.557	0.626
DDX60	DDX60L	4446179	4434753	9606.ENSP00000377344	9606.ENSP00000260184	0	0	0	0.969	0.595	0	0	0.62	0.603
RSAD2	GBP5	4445636	4443538	9606.ENSP00000371471	9606.ENSP00000359488	0	0	0	0	0.351	0	0	0.396	0.591
IFIT1	PARP9	4443816	4442366	9606.ENSP00000360869	9606.ENSP00000353512	0	0	0	0	0.359	0	0	0.388	0.591
GBP4	GBP5	4443540	4443538	9606.ENSP00000359490	9606.ENSP00000359488	0	0	0	0.944	0.559	0	0	0.844	0.58
OASL	ZC3HAV1	4434555	4433818	9606.ENSP00000257570	9606.ENSP00000242351	0	0	0	0	0.171	0	0	0.514	0.58
PARP9	HERC6	4442366	4435417	9606.ENSP00000353512	9606.ENSP00000264346	0	0	0	0	0.399	0	0	0.324	0.577
RSAD2	GBP4	4445636	4443540	9606.ENSP00000371471	9606.ENSP00000359490	0	0	0	0	0.221	0	0	0.441	0.546
PARP9	OAS2	4442366	4441243	9606.ENSP00000353512	9606.ENSP00000342278	0	0	0	0	0.25	0	0	0.417	0.544
IFIT1	GBP4	4443816	4443540	9606.ENSP00000360869	9606.ENSP00000359490	0	0	0	0	0.16	0	0	0.456	0.524
IFIH1	ZC3HAV1	4435285	4433818	9606.ENSP00000263642	9606.ENSP00000242351	0	0	0	0	0.217	0	0	0.382	0.495
PARP9	ZC3HAV1	4442366	4433818	9606.ENSP00000353512	9606.ENSP00000242351	0	0	0	0.547	0.25	0	0	0.724	0.492
GBP5	IFIH1	4443538	4435285	9606.ENSP00000359488	9606.ENSP00000263642	0	0	0	0	0.331	0	0	0.258	0.483
DDX58	DDX60L	4445284	4434753	9606.ENSP00000369213	9606.ENSP00000260184	0	0	0	0	0.286	0	0	0.294	0.475
GBP4	IFIH1	4443540	4435285	9606.ENSP00000359490	9606.ENSP00000263642	0	0	0	0	0.208	0	0	0.358	0.469
PARP9	HERC5	4442366	4435418	9606.ENSP00000353512	9606.ENSP00000264350	0	0	0	0	0.324	0	0	0.246	0.469
DDX60	GBP4	4446179	4443540	9606.ENSP00000377344	9606.ENSP00000359490	0	0	0	0	0.198	0	0	0.349	0.456
IFIH1	DDX60L	4435285	4434753	9606.ENSP00000263642	9606.ENSP00000260184	0	0	0	0	0.253	0	0	0.276	0.437
GCA	IFIH1	4447868	4435285	9606.ENSP00000394842	9606.ENSP00000263642	0	0	0	0	0.097	0	0	0.4	0.435
IFI44	GBP4	4443609	4443540	9606.ENSP00000359783	9606.ENSP00000359490	0	0	0	0	0.12	0	0	0.368	0.421
PARP9	OAS3	4442366	4433439	9606.ENSP00000353512	9606.ENSP00000228928	0	0	0	0	0.209	0	0	0.293	0.417
IFIT1	GBP5	4443816	4443538	9606.ENSP00000360869	9606.ENSP00000359488	0	0	0	0	0.159	0	0	0.323	0.407
IFIT1	DTX3L	4443816	4437247	9606.ENSP00000360869	9606.ENSP00000296161	0	0	0	0	0.229	0	0	0.254	0.401
