# Supplementary material for: Transcriptome Analyses Implicate Endogenous Retroviruses Involved in the Host Antiviral Immune System through the Interferon Pathway
Source: Virol Sin. 2021 May 19;36(6):1315–26. doi: 10.1007/s12250-021-00370-2 (PMC8131884; doi:10.1007/s12250-021-00370-2)
Supplement: Supplementary file 2 — Supplementary file2 (ZIP 59 kb) [file 12250_2021_370_MOESM2_ESM.zip › Table S1-S4/Table_S4._GO_and_KEGG_analysis_of_the_genes_of_43_common_DEHERV-G_pairs.xlsx]

## Sheet: GO
Table S4. GO and KEGG analysis of the genes of 43 common DEHERV-G pairs.
GO_term	ID	Description	GeneRatio	BgRatio	pvalue	p.adjust	qvalue	GeneID	Count
BP	GO:0051607	defense response to virus	14/24	228/18493	2.20595e-21	4.93429e-19	2.8757e-19	56829/23586/4940/4939/64135/2537/91543/8638/55601/83666/51191/84166/151636/3434	14
BP	GO:0009615	response to virus	15/24	315/18493	2.40697e-21	4.93429e-19	2.8757e-19	56829/23586/4940/4939/64135/2537/91543/8638/55601/10561/83666/51191/84166/151636/3434	15
BP	GO:0043900	regulation of multi-organism process	10/24	371/18493	1.42978e-11	1.24859e-09	7.27677e-10	56829/23586/4940/91543/8638/55601/83666/51191/151636/3434	10
BP	GO:0060337	type I interferon signaling pathway	7/24	89/18493	1.52267e-11	1.24859e-09	7.27677e-10	4940/4939/2537/91543/8638/84166/3434	7
BP	GO:0071357	cellular response to type I interferon	7/24	89/18493	1.52267e-11	1.24859e-09	7.27677e-10	4940/4939/2537/91543/8638/84166/3434	7
BP	GO:0045071	negative regulation of viral genome replication	5/24	53/18493	6.49791e-09	2.66414e-07	1.55266e-07	56829/4940/91543/8638/3434	5
BP	GO:0002831	regulation of response to biotic stimulus	6/24	130/18493	1.30354e-08	4.85863e-07	2.8316e-07	23586/55601/83666/51191/151636/3434	6
BP	GO:0032480	negative regulation of type I interferon production	4/24	45/18493	3.1365e-07	6.76824e-06	3.94452e-06	23586/64135/51191/84166	4
BP	GO:0060760	positive regulation of response to cytokine stimulus	4/24	52/18493	5.6646e-07	1.05568e-05	6.15246e-06	23586/64135/83666/84166	4
BP	GO:0071360	cellular response to exogenous dsRNA	3/24	15/18493	8.64929e-07	1.43697e-05	8.37464e-06	23586/64135/3434	3
BP	GO:0002697	regulation of immune effector process	7/24	439/18493	9.88205e-07	1.55832e-05	9.08189e-06	23586/91543/55601/83666/51191/151636/3434	7
BP	GO:0032069	regulation of nuclease activity	3/24	22/18493	2.91005e-06	3.97706e-05	2.31783e-05	4940/4939/8638	3
BP	GO:0072641	type I interferon secretion	2/24	10/18493	7.21779e-05	0.000688208	0.000401086	23586/64135	2
BP	GO:0035563	positive regulation of chromatin binding	2/24	13/18493	0.000124811	0.00111245	0.000648332	83666/151636	2
BP	GO:0042157	lipoprotein metabolic process	3/24	127/18493	0.000576092	0.00387209	0.00225665	8542/23780/80830	3
BP	GO:0002720	positive regulation of cytokine production involved in immune response	2/24	47/18493	0.00168378	0.0101522	0.0059167	23586/91543	2
BP	GO:0000209	protein polyubiquitination	3/24	257/18493	0.00432662	0.0228053	0.0132909	55008/51191/151636	3
BP	GO:1900182	positive regulation of protein localization to nucleus	2/24	78/18493	0.00456427	0.0233919	0.0136328	83666/151636	2
BP	GO:0030522	intracellular receptor signaling pathway	3/24	288/18493	0.00593818	0.0293332	0.0170953	23586/64135/55601	3
BP	GO:2001022	positive regulation of response to DNA damage stimulus	2/24	92/18493	0.00629237	0.0299985	0.0174831	83666/151636	2
BP	GO:0006869	lipid transport	3/24	359/18493	0.0108523	0.0490491	0.0285857	8542/23780/80830	3
MF	GO:0003725	double-stranded RNA binding	6/24	75/17632	6.11825e-10	3.4874e-08	2.5117e-08	23586/4940/4939/64135/8638/55601	6
MF	GO:0004386	helicase activity	4/24	151/17632	4.80638e-05	0.00136982	0.000986574	23586/64135/55601/91351	4
MF	GO:0070566	adenylyltransferase activity	2/24	28/17632	0.000656844	0.00936002	0.00674129	4940/4939	2

## Sheet: KEGG
Table S4. GO and KEGG analysis of the genes of 43 common DEHERV-G pairs.
ID	Description	GeneRatio	BgRatio	pvalue	p.adjust	qvalue	geneID	Count
hsa05160	Hepatitis C	5/12	155/7946	1.87806e-06	2.0752e-05	9.36181e-06	23586/4940/4939/91543/3434	5
hsa05164	Influenza A	5/12	170/7946	2.96457e-06	2.0752e-05	9.36181e-06	23586/4940/4939/64135/91543	5
hsa05162	Measles	4/12	138/7946	3.86967e-05	0.000180584	8.14667e-05	23586/4940/4939/64135	4
hsa04621	NOD-like receptor signaling pathway	4/12	181/7946	0.000111739	0.000391086	0.00017643	4940/4939/115362/115361	4
hsa05169	Epstein-Barr virus infection	3/12	201/7946	0.00296351	0.00829782	0.00374338	23586/4940/4939	3
hsa04622	RIG-I-like receptor signaling pathway	2/12	70/7946	0.00476941	0.0095704	0.00431747	23586/64135	2
hsa05168	Herpes simplex virus 1 infection	4/12	491/7946	0.0047852	0.0095704	0.00431747	23586/4940/4939/64135	4
hsa05161	Hepatitis B	2/12	162/7946	0.0238432	0.0417256	0.0188236	23586/64135	2
